# Supplementary material for: Phylogenetic analysis of the wild-type strains of canine distemper virus circulating in the United States
Source: Virol J. 2018 Aug 2;15:118. doi: 10.1186/s12985-018-1027-2 (PMC6090796; doi:10.1186/s12985-018-1027-2)
Supplement: Supplementary file 1 — CDV primer sequences. (XLS 120 kb) [file 12985_2018_1027_MOESM1_ESM.xls]

## Sheet: CDV final primers
* primer sequences are manufactured specifically for use with the Ion AmpliSeq Kits and contain proprietary modifications.
384Well_PlateID	384Well_Row	384Well_Col	Amplicon_ID	Ion_AmpliSeq_Fwd_Primer*	Ion_AmpliSeq_Rev_Primer*
Pool1_01	A	1	AMPL1479931_1	ACCAGAAAAAGTTGGCTAAGGATAGA	TCGAGATCTTGTAACAATGCTTGAATC
Pool1_01	A	2	AMPL1479931_2	.	TCGAGATCTTGTAACAATGCTTGAGTC
Pool1_01	A	3	AMPL1479931_3	ACCAGAAAAAGTTGGCTATGGATAGA	.
Pool1_01	A	4	AMPL1479931_5	ACCAGACAAAGTTGGCTATGGATAGA	.
Pool1_01	A	5	AMPL1480239_1	TTCAAAATTGTAGACGAAGGGTCGAA	AAATCATTTCAGCAATTCTAGGCTTGTTC
Pool1_01	A	6	AMPL1480241_1	CCATGGGAGTTGGTGTTGAACTTGA	CCCGGAAACCGTTCATCACTGA
Pool1_01	A	7	AMPL1480241_2	.	CCTGAAAACCGTTCATCACTGA
Pool1_01	A	8	AMPL1480241_3	.	CCTGGAAACCGTTCATCACTGA
Pool1_01	A	9	AMPL1480241_4	.	CCTGGAAACCGTTCATCATTGA
Pool1_01	A	10	AMPL1480241_5	CTATGGGAGTTGGTGTTGAACTTGA	.
Pool1_01	A	11	AMPL1480241_9	CTATGGGGGTTGGTGTTGAACTTGA	.
Pool1_01	A	12	AMPL1480243_1	GTGTTACATCAATCACCAATTATCCTTCTA	CCGACATAGTTTGATCCTCTTGCTG
Pool1_01	A	13	AMPL1480243_2	.	CCGACATAGTTTGATCCTTTTGCTG
Pool1_01	A	14	AMPL1480243_3	.	CCGACATAGTTTGATCCTTTTGTTG
Pool1_01	A	15	AMPL1480243_4	GTGTTACATCAGTCAACAACTCTCCTTCTA	.
Pool1_01	A	16	AMPL1480243_7	GTGTTACATCAGTCAACAATTCACCTTCTA	.
Pool1_01	A	17	AMPL1480243_10	GTGTTACATCAGTCAACAATTCTCCTTCCA	.
Pool1_01	A	18	AMPL1480243_13	GTGTTACATCAGTCAACAATTCTCCTTCTA	.
Pool1_01	A	19	AMPL1480243_16	GTGTTACATCAGTCACCAATTATCCTTCTA	.
Pool1_01	A	20	AMPL1480243_19	GTGTTACATCAGTCACCAATTCTCCTTCTA	.
Pool1_01	A	21	AMPL1480243_22	GTGTTACATCAGTCACTAATTATCCTTCTA	.
Pool1_01	A	22	AMPL1480245_1	TATTCCGAGGGAAATGCTTCATCTAAC	GGGTCATCTTTGCACTCACTGC
Pool1_01	A	23	AMPL1480245_2	.	GGGTCATCTTTGCACTCATTGC
Pool1_01	A	24	AMPL1480245_3	.	GGGTCATCTTTGCACTCGTTGC
Pool1_01	B	1	AMPL1480245_4	.	GGGTCATCTTTGCATTCATTGC
Pool1_01	B	2	AMPL1480245_5	.	GGGTCGTCTTTGCACTCATTGC
Pool1_01	B	3	AMPL1480247_1	CAAACAAAATATCGCTATTTCCACGATTGA	GGAGGTCTCTCAACAGTTGACCTTTTG
Pool1_01	B	4	AMPL1480247_2	.	GGAGGTCTCTCAATAGTTGACCTTTTG
Pool1_01	B	5	AMPL1480247_3	.	GGAGGTCTCTTAATAGTTGACCTTTTG
Pool1_01	B	6	AMPL1480247_4	.	GGAGGTCTTTCAATAATTGACCTTTTG
Pool1_01	B	7	AMPL1480247_5	CAAACAAAATATTGCGATTTCTACGATTGA	.
Pool1_01	B	8	AMPL1480247_9	CAAACAAAATATTGCTATTTCCACGATTGA	.
Pool1_01	B	9	AMPL1480247_13	CAAACAAAATATTGCTATTTCTACGATTGA	.
Pool1_01	B	10	AMPL1480247_17	CAAGCAAAATATCGCTATTTCCACGATTGA	.
Pool1_01	B	11	AMPL1480249_1	ACAAAACTGCTTTCACTATCGCTTAA	CAATAACTCCTCAGGTCTGGCTGTAGT
Pool1_01	B	12	AMPL1480249_2	.	CAATAATTCCTCAGGTCTGGCAGTAGT
Pool1_01	B	13	AMPL1480249_3	.	CAATAATTCTTCAGGTCTGACTGTAGT
Pool1_01	B	14	AMPL1480249_4	.	CAATAATTCTTCAGGTCTGGCCGTAGT
Pool1_01	B	15	AMPL1480249_5	.	CAATAATTCTTCAGGTCTGGCTGGAGT
Pool1_01	B	16	AMPL1480249_6	.	CAATAATTCTTCAGGTCTGGCTGTAGT
Pool1_01	B	17	AMPL1480249_7	.	CAATAGTTCTTCAGGTCTGGCTGTAGT
Pool1_01	B	18	AMPL1480249_8	ACAGAAATGCTTTCACTATCGCTTAA	.
Pool1_01	B	19	AMPL1480249_15	ACAGAACTGCTTTCACTATCGCTTAA	.
Pool1_01	B	20	AMPL1480249_22	GCAGAACTGCTTTCACTATCGCTTAA	.
Pool1_01	B	21	AMPL1480251_1	TCGACTATCAGACGATGGAAGTTACAG	GAGGGTAACATAGGATTTTCTTGA
Pool1_01	B	22	AMPL1480251_2	.	GCGGGTAACAAAGGATTTTCTTGA
Pool1_01	B	23	AMPL1480251_3	.	GCGGGTAACACAGGATTTTCTTGA
Pool1_01	B	24	AMPL1480251_4	.	GCGGGTAACACAGGATTTTTTTGA
Pool1_01	C	1	AMPL1480251_5	TCGACTATCAGACGATGGTAGTTACAG	.
Pool1_01	C	2	AMPL1480253_1	TCTAGATGTTGCTCCTGCATTT	CCTAGAGTTGGTGGACTTGGTTG
Pool1_01	C	3	AMPL1480253_2	.	GCCCCGGGTTTGTGGACTTGGTTG
Pool1_01	C	4	AMPL1480253_3	TCTCGACGTTGCTCCTGCATTT	.
Pool1_01	C	5	AMPL1480253_5	TCTCGATGTTGCTCCTGCACTT	.
Pool1_01	C	6	AMPL1480253_7	TCTCGATGTTGCTCCTGCATTT	.
Pool1_01	C	7	AMPL1480253_9	TCTCGGTGTTGCTCCTGCATTT	.
Pool1_01	C	8	AMPL1480255_1	CGCACCATGATCCTCTAACATC	TCCCGATAATCCCAATAGTTGACAAATT
Pool1_01	C	9	AMPL1480255_2	.	TCCCGATAATCCCAATAGTTGATAAATT
Pool1_01	C	10	AMPL1480255_3	.	TCCCGATAATCCCAATCGTTGACAAATT
Pool1_01	C	11	AMPL1480255_4	.	TCCCGATGATCCCAATAGTTGACAAATT
Pool1_01	C	12	AMPL1480255_5	.	TCCCTATAATCCCAATAGTTGACAAATT
Pool1_01	C	13	AMPL1480255_6	CGCACCATGGTCCTCCAACATC	.
Pool1_01	C	14	AMPL1480255_11	CGCACCATGGTCCTCGAACATC	.
Pool1_01	C	15	AMPL1480255_16	CGCACCATGGTCCTCTAACATC	.
Pool1_01	C	16	AMPL1480255_21	CGTACCATGGTCCTCTAACATC	.
Pool1_01	C	17	AMPL1480257_1	GCAGGTGCAGCTTTAGGAGTAG	AAGAGCATAACTCAGTGCTTGAATTGATA
Pool1_01	C	18	AMPL1480257_2	GCAGGTGCAGCTTTAGGAGTGG	.
Pool1_01	C	19	AMPL1480259_1	TCCCGAAGTATGTTGCAACTAATG	GCAGGTATCGGAGGCAATAAATG
Pool1_01	C	20	AMPL1480259_2	TCCCGAGGTATATTGCAACTAATG	.
Pool1_01	C	21	AMPL1480259_3	TCCCGAGGTATGTTGCAACTAATG	.
Pool1_01	C	22	AMPL1480261_1	CCTGGCTTTGTTGTTGCTGATT	AAGGACAGCTTGGATGAATTAGCTCTTG
Pool1_01	C	23	AMPL1480261_2	.	AAGGATAGCTTGGATGAATTAGCTCTTG
Pool1_01	C	24	AMPL1480261_3	CCTGGCTTTGTTGTTTCTGATT	.
Pool1_01	D	1	AMPL1480261_5	TCTGGCTTTGTTGTTGCTAATC	.
Pool1_01	D	2	AMPL1480261_7	TCTGGCTTTGTTGTTGCTAATT	.
Pool1_01	D	3	AMPL1480261_9	TCTGGCTTTGTTGTTGCTGATT	.
Pool1_01	D	4	AMPL1480263_1	CGGTTGCCACAAAAACTAAACGAG	GCGGTTAGCATATTGATTATCTCTGATGT
Pool1_01	D	5	AMPL1480265_1	ACCATGACAGCGATGGTTCACA	CGTATGTAAACGAGATGTTAAGTTGAAGGT
Pool1_01	D	6	AMPL1480265_2	.	CGTATGTAAACGATATGTTAAGTTGAAGGT
Pool1_01	D	7	AMPL1480265_3	ATCATGACAGCAATGGTTCACA	.
Pool1_01	D	8	AMPL1480265_5	ATCATGACAGCGATGGTTCACA	.
Pool1_01	D	9	AMPL1480267_1	CCAATTTAGTGGTGTTGCCTACACA	TCATCATACCTAAGTCCAATTGAAATGTGT
Pool1_01	D	10	AMPL1480267_2	.	TCATCATACCTAAGTCCAATTGAGATATGT
Pool1_01	D	11	AMPL1480267_3	.	TCATCATACCTAAGTCCAATTGAGATGTGT
Pool1_01	D	12	AMPL1480267_4	.	TCATCATACCTAAGTTCAATTGAGATGTGT
Pool1_01	D	13	AMPL1480267_5	.	TCATCATATCTAAGTCCAATTGAGATGTGT
Pool1_01	D	14	AMPL1480267_6	.	TCATCATGCCTAAGTCCAATTGAAATGTGT
Pool1_01	D	15	AMPL1480267_7	.	TCATCGTACCTAAGTCCAATTGAGATGTGT
Pool1_01	D	16	AMPL1480267_8	.	TTATCATACCTAAGTCCAATTGAAATGTGT
Pool1_01	D	17	AMPL1480269_1	TGCGTAATATCAAAGAGAGAATTTCAGAGG	GGAAAGGTTCGAACCACTGTGA
Pool1_01	D	18	AMPL1480269_2	.	GGAAAGGTTCGAACCATTGTGA
Pool1_01	D	19	AMPL1480269_3	.	GGAGAGGTTCGAACCACTGTGA
Pool1_01	D	20	AMPL1480271_1	ACGCAACTTTGCACGTCAGAATC	TTCATGTGTTTCCGTACATTCTCCGC
Pool1_01	D	21	AMPL1480271_2	.	TTCATGTGTTTCCGTACATTCTCTGC
Pool1_01	D	22	AMPL1480271_3	.	TTCATGTGTTTCCGTACATTTTCTGC
Pool1_01	D	23	AMPL1480271_4	.	TTCATGTGTTTCCGTACGTTCTCTGC
Pool1_01	D	24	AMPL1480271_5	.	TTCATGTGTTTCCGTACGTTTTCTGC
Pool1_01	E	1	AMPL1480271_6	.	TTCATGTGTTTCCTTACATTCTCTGC
Pool1_01	E	2	AMPL1480271_7	ACTCAACTTTGCATGTCAGAATC	.
Pool1_01	E	3	AMPL1480271_13	ATGCAACTTTGCACGTCAGAATC	.
Pool1_01	E	4	AMPL1480273_1	TGCTTTATGCCCCTTAGCCTAGATAGT	CTTGAAGTACTTCCCAATCCCATTAGATAT
Pool1_01	E	5	AMPL1480273_2	.	CTTGAAGTACTTCCCAATCCCGTTAGATAT
Pool1_01	E	6	AMPL1480273_3	.	CTTGAAGTACTTCCCAATGCCATTAGATAT
Pool1_01	E	7	AMPL1480273_4	.	CTTGAAGTACTTCCCAATTCCATTAGATAT
Pool1_01	E	8	AMPL1480273_5	.	CTTGAAGTACTTCCCAATTCCGTTAGATAT
Pool1_01	E	9	AMPL1480273_6	.	CTTGAAGTACTTTCCAATTCCATTAGATAT
Pool1_01	E	10	AMPL1480273_7	TGCTTTATGCCTCTTAGCCTAGACAGT	.
Pool1_01	E	11	AMPL1480273_13	TGCTTTATGCCTCTTAGCCTAGATAGT	.
Pool1_01	E	12	AMPL1480275_1	CAGTAAGTGCATTTATAACTACAGATCTCA	ACAGCAATAGTTTGGTTATCACCTT
Pool1_01	E	13	AMPL1480275_2	.	ACAGCAATGGTTTGGTTATCACCTT
Pool1_01	E	14	AMPL1480275_3	.	ACAGCAATGGTTTGGTTATCGCCTT
Pool1_01	E	15	AMPL1480275_4	.	ACTGCAATAGTTTGGTTATCACCTT
Pool1_01	E	16	AMPL1480275_5	CCGTAAGTGCATTTATAACCACAGATCTCA	.
Pool1_01	E	17	AMPL1480275_9	CCGTAAGTGCATTTATAACTACAGATCTCA	.
Pool1_01	E	18	AMPL1480275_13	CCGTAAGTGCATTTATAACTACGGATCTCA	.
Pool1_01	E	19	AMPL1480277_1	GAGCCGCATGCAGCAACATTTC	TCACCAGGGTATTGGGTCATGA
Pool1_01	E	20	AMPL1480277_2	.	TCACCTGGGTATTGAGTCATGA
Pool1_01	E	21	AMPL1480277_3	.	TCACCTGGGTATTGGGTCATGA
Pool1_01	E	22	AMPL1480277_4	.	TCAGCTGGGTATTGGGTCATGA
Pool1_01	E	23	AMPL1480277_5	GAGCCGCATGCAGTAACATTTC	.
Pool1_01	E	24	AMPL1480277_9	GAGCCGCGTGCAGCAACATTTC	.
Pool1_01	F	1	AMPL1480279_1	AATTGCCGGAATGCTAGACACCA	CCAATGGCAATTTGCTGGTACAAA
Pool1_01	F	2	AMPL1480279_2	.	CTAATTGACAATTTGCCGGTACAA
Pool1_01	F	3	AMPL1480279_3	.	CTAATTGGCAACTTGCCGGTACAA
Pool1_01	F	4	AMPL1480279_4	.	CTAATTGGCAATTTGCCGGTACAA
Pool1_01	F	5	AMPL1480279_5	.	CTAGTTGGCAATTTGCCGGTACAA
Pool1_01	F	6	AMPL1480279_6	AATTGCTGGAATGCTAGACACCA	.
Pool1_01	F	7	AMPL1480279_11	AATTGCTGGAATGCTAGATACCA	.
Pool1_01	F	8	AMPL1480279_16	TATTGCTGGAATGCTAGACACCA	.
Pool1_01	F	9	AMPL1480281_1	TCCACTTCTACTAATCTAGCTCACCGACTA	GGGTTACAGTCATAGATCAAAGGATTTGT
Pool1_01	F	10	AMPL1480281_2	.	GGGTTACTATCATAGATCAAAGGGTTTGT
Pool1_01	F	11	AMPL1480281_3	.	GGGTTACTGTCATAAATCAAAGGATTTGT
Pool1_01	F	12	AMPL1480281_4	.	GGGTTACTGTCATAGATCAAAGGATTTGT
Pool1_01	F	13	AMPL1480281_5	.	GGGTTACTGTCATAGATCAATGGATTTGT
Pool1_01	F	14	AMPL1480281_6	.	GGGTTACTGTCATAGATTAATGGATTTGT
Pool1_01	F	15	AMPL1480281_7	TCTACCTCCACTAATCTAGCTCACCGACTG	.
Pool1_01	F	16	AMPL1480281_13	TCTACCTCTACCAATCTAGCTCACCGACTG	.
Pool1_01	F	17	AMPL1480281_19	TCTACCTCTACTAATCTAGCTCACCGACTG	.
Pool1_01	F	18	AMPL1480281_25	TCTACTTCTACCAATCTAGCTCACCGACTA	.
Pool1_01	F	19	AMPL1480281_31	TCTACTTCTACTAATCTAGCTCACCGACTA	.
Pool1_01	F	20	AMPL1480283_1	TATATCTAGGCCAATGTGCTGCAA	AGCTTGTATGTTATCAAATCTTTCAGGTA
Pool1_01	F	21	AMPL1480283_2	.	AGCTTGTATGTTGTCAAATCTCTCAGGTA
Pool1_01	F	22	AMPL1480283_3	.	AGCTTGTATGTTGTCAAATCTTTCAGGTA
Pool1_01	F	23	AMPL1480283_4	.	AGCTTGTATGTTGTCAAATGTTTCAGGTA
Pool1_01	F	24	AMPL1480283_5	TATATCTAGGTCAATGTGCTGCAA	.
Pool1_01	G	1	AMPL1480283_9	TGGACCTAGGTCAATGTGCTGCAA	.
Pool1_01	G	2	AMPL1480283_13	TGTACTTAGGTCAATGTGCTGCAA	.
Pool1_01	G	3	AMPL1480283_17	TGTATCTAGGTCAATGTGCAGCAA	.
Pool1_01	G	4	AMPL1480283_21	TGTATCTAGGTCAATGTGCTGCAA	.
Pool1_01	G	5	AMPL1480283_25	TGTATCTAGGTCAGTGTGCTGCAA	.
Pool1_01	G	6	AMPL1480285_1	TCACTGATGCCGTTGGATGCTT	ACACACCACTGTTATAATAACATCTTGACA
Pool1_01	G	7	AMPL1480285_2	.	ACACACCACTGTTATAATAACATCTTGATA
Pool1_01	G	8	AMPL1480285_3	.	ACACACCGCTGTTATAATAACATCTTGACA
Pool1_01	G	9	AMPL1480285_4	TCACTGATGCTGTTGGATGCTT	.
Pool1_01	G	10	AMPL1480287_1	AACTGGAAGAGCTGTCTGCCAT	TAAAAGACTTAGCTTGAAATGGAGGTCC
Pool1_01	G	11	AMPL1480287_2	.	TAAAAGACTTATCTTGAAATGGGGGTCCAT
Pool1_01	G	12	AMPL1480287_3	.	TAAAAGATTTAGCTTGAAATGGAGGTCCAT
Pool1_01	G	13	AMPL1480287_4	.	TTGAAGGATTTAGCATGAAATGGAGGTCC
Pool1_01	G	14	AMPL1480287_5	AATTGGAAGAACTGTCTGCCAT	.
Pool1_01	G	15	AMPL1480287_9	AATTGGAAGAGCTCTCTGCCAT	.
Pool1_01	G	16	AMPL1480287_13	AATTGGAAGAGCTGTCTGCCAT	.
Pool1_01	G	17	AMPL1480287_17	AATTGGAAGAGCTTTCTGCCAT	.
Pool1_01	G	18	AMPL1480289_1	GTATCTATCATTGCAAAGAAGTACTGTGG	CCAGACAAAGCTGGGTATGATAACTCATTA
Pool1_01	G	19	AMPL1480289_2	.	CCAGACAAAGCTGGGTATGATAACTTATTA
Pool1_01	G	20	AMPL1480289_3	.	CCAGACAAAGCTGGGTATGATAACTTATTG
Pool1_01	G	21	AMPL1480289_4	GTATCTATCATTGCAAAGAAGTATTGTGG	.
Pool1_01	G	22	AMPL1480289_7	GTATCTATCATTGCAAGGAAGTATTGTGG	.
Pool1_01	G	23	Blank	.	.
Pool1_01	G	24	Blank	.	.
Pool1_01	H	1	Blank	.	.
Pool1_01	H	2	Blank	.	.
Pool1_01	H	3	Blank	.	.
Pool1_01	H	4	Blank	.	.
Pool1_01	H	5	Blank	.	.
Pool1_01	H	6	Blank	.	.
Pool1_01	H	7	Blank	.	.
Pool1_01	H	8	Blank	.	.
Pool1_01	H	9	Blank	.	.
Pool1_01	H	10	Blank	.	.
Pool1_01	H	11	Blank	.	.
Pool1_01	H	12	Blank	.	.
Pool1_01	H	13	Blank	.	.
Pool1_01	H	14	Blank	.	.
Pool1_01	H	15	Blank	.	.
Pool1_01	H	16	Blank	.	.
Pool1_01	H	17	Blank	.	.
Pool1_01	H	18	Blank	.	.
Pool1_01	H	19	Blank	.	.
Pool1_01	H	20	Blank	.	.
Pool1_01	H	21	Blank	.	.
Pool1_01	H	22	Blank	.	.
Pool1_01	H	23	Blank	.	.
Pool1_01	H	24	Blank	.	.
Pool1_01	I	1	Blank	.	.
Pool1_01	I	2	Blank	.	.
Pool1_01	I	3	Blank	.	.
Pool1_01	I	4	Blank	.	.
Pool1_01	I	5	Blank	.	.
Pool1_01	I	6	Blank	.	.
Pool1_01	I	7	Blank	.	.
Pool1_01	I	8	Blank	.	.
Pool1_01	I	9	Blank	.	.
Pool1_01	I	10	Blank	.	.
Pool1_01	I	11	Blank	.	.
Pool1_01	I	12	Blank	.	.
Pool1_01	I	13	Blank	.	.
Pool1_01	I	14	Blank	.	.
Pool1_01	I	15	Blank	.	.
Pool1_01	I	16	Blank	.	.
Pool1_01	I	17	Blank	.	.
Pool1_01	I	18	Blank	.	.
Pool1_01	I	19	Blank	.	.
Pool1_01	I	20	Blank	.	.
Pool1_01	I	21	Blank	.	.
Pool1_01	I	22	Blank	.	.
Pool1_01	I	23	Blank	.	.
Pool1_01	I	24	Blank	.	.
Pool1_01	J	1	Blank	.	.
Pool1_01	J	2	Blank	.	.
Pool1_01	J	3	Blank	.	.
Pool1_01	J	4	Blank	.	.
Pool1_01	J	5	Blank	.	.
Pool1_01	J	6	Blank	.	.
Pool1_01	J	7	Blank	.	.
Pool1_01	J	8	Blank	.	.
Pool1_01	J	9	Blank	.	.
Pool1_01	J	10	Blank	.	.
Pool1_01	J	11	Blank	.	.
Pool1_01	J	12	Blank	.	.
Pool1_01	J	13	Blank	.	.
Pool1_01	J	14	Blank	.	.
Pool1_01	J	15	Blank	.	.
Pool1_01	J	16	Blank	.	.
Pool1_01	J	17	Blank	.	.
Pool1_01	J	18	Blank	.	.
Pool1_01	J	19	Blank	.	.
Pool1_01	J	20	Blank	.	.
Pool1_01	J	21	Blank	.	.
Pool1_01	J	22	Blank	.	.
Pool1_01	J	23	Blank	.	.
Pool1_01	J	24	Blank	.	.
Pool1_01	K	1	Blank	.	.
Pool1_01	K	2	Blank	.	.
Pool1_01	K	3	Blank	.	.
Pool1_01	K	4	Blank	.	.
Pool1_01	K	5	Blank	.	.
Pool1_01	K	6	Blank	.	.
Pool1_01	K	7	Blank	.	.
Pool1_01	K	8	Blank	.	.
Pool1_01	K	9	Blank	.	.
Pool1_01	K	10	Blank	.	.
Pool1_01	K	11	Blank	.	.
Pool1_01	K	12	Blank	.	.
Pool1_01	K	13	Blank	.	.
Pool1_01	K	14	Blank	.	.
Pool1_01	K	15	Blank	.	.
Pool1_01	K	16	Blank	.	.
Pool1_01	K	17	Blank	.	.
Pool1_01	K	18	Blank	.	.
Pool1_01	K	19	Blank	.	.
Pool1_01	K	20	Blank	.	.
Pool1_01	K	21	Blank	.	.
Pool1_01	K	22	Blank	.	.
Pool1_01	K	23	Blank	.	.
Pool1_01	K	24	Blank	.	.
Pool1_01	L	1	Blank	.	.
Pool1_01	L	2	Blank	.	.
Pool1_01	L	3	Blank	.	.
Pool1_01	L	4	Blank	.	.
Pool1_01	L	5	Blank	.	.
Pool1_01	L	6	Blank	.	.
Pool1_01	L	7	Blank	.	.
Pool1_01	L	8	Blank	.	.
Pool1_01	L	9	Blank	.	.
Pool1_01	L	10	Blank	.	.
Pool1_01	L	11	Blank	.	.
Pool1_01	L	12	Blank	.	.
Pool1_01	L	13	Blank	.	.
Pool1_01	L	14	Blank	.	.
Pool1_01	L	15	Blank	.	.
Pool1_01	L	16	Blank	.	.
Pool1_01	L	17	Blank	.	.
Pool1_01	L	18	Blank	.	.
Pool1_01	L	19	Blank	.	.
Pool1_01	L	20	Blank	.	.
Pool1_01	L	21	Blank	.	.
Pool1_01	L	22	Blank	.	.
Pool1_01	L	23	Blank	.	.
Pool1_01	L	24	Blank	.	.
Pool1_01	M	1	Blank	.	.
Pool1_01	M	2	Blank	.	.
Pool1_01	M	3	Blank	.	.
Pool1_01	M	4	Blank	.	.
Pool1_01	M	5	Blank	.	.
Pool1_01	M	6	Blank	.	.
Pool1_01	M	7	Blank	.	.
Pool1_01	M	8	Blank	.	.
Pool1_01	M	9	Blank	.	.
Pool1_01	M	10	Blank	.	.
Pool1_01	M	11	Blank	.	.
Pool1_01	M	12	Blank	.	.
Pool1_01	M	13	Blank	.	.
Pool1_01	M	14	Blank	.	.
Pool1_01	M	15	Blank	.	.
Pool1_01	M	16	Blank	.	.
Pool1_01	M	17	Blank	.	.
Pool1_01	M	18	Blank	.	.
Pool1_01	M	19	Blank	.	.
Pool1_01	M	20	Blank	.	.
Pool1_01	M	21	Blank	.	.
Pool1_01	M	22	Blank	.	.
Pool1_01	M	23	Blank	.	.
Pool1_01	M	24	Blank	.	.
Pool1_01	N	1	Blank	.	.
Pool1_01	N	2	Blank	.	.
Pool1_01	N	3	Blank	.	.
Pool1_01	N	4	Blank	.	.
Pool1_01	N	5	Blank	.	.
Pool1_01	N	6	Blank	.	.
Pool1_01	N	7	Blank	.	.
Pool1_01	N	8	Blank	.	.
Pool1_01	N	9	Blank	.	.
Pool1_01	N	10	Blank	.	.
Pool1_01	N	11	Blank	.	.
Pool1_01	N	12	Blank	.	.
Pool1_01	N	13	Blank	.	.
Pool1_01	N	14	Blank	.	.
Pool1_01	N	15	Blank	.	.
Pool1_01	N	16	Blank	.	.
Pool1_01	N	17	Blank	.	.
Pool1_01	N	18	Blank	.	.
Pool1_01	N	19	Blank	.	.
Pool1_01	N	20	Blank	.	.
Pool1_01	N	21	Blank	.	.
Pool1_01	N	22	Blank	.	.
Pool1_01	N	23	Blank	.	.
Pool1_01	N	24	Blank	.	.
Pool1_01	O	1	Blank	.	.
Pool1_01	O	2	Blank	.	.
Pool1_01	O	3	Blank	.	.
Pool1_01	O	4	Blank	.	.
Pool1_01	O	5	Blank	.	.
Pool1_01	O	6	Blank	.	.
Pool1_01	O	7	Blank	.	.
Pool1_01	O	8	Blank	.	.
Pool1_01	O	9	Blank	.	.
Pool1_01	O	10	Blank	.	.
Pool1_01	O	11	Blank	.	.
Pool1_01	O	12	Blank	.	.
Pool1_01	O	13	Blank	.	.
Pool1_01	O	14	Blank	.	.
Pool1_01	O	15	Blank	.	.
Pool1_01	O	16	Blank	.	.
Pool1_01	O	17	Blank	.	.
Pool1_01	O	18	Blank	.	.
Pool1_01	O	19	Blank	.	.
Pool1_01	O	20	Blank	.	.
Pool1_01	O	21	Blank	.	.
Pool1_01	O	22	Blank	.	.
Pool1_01	O	23	Blank	.	.
Pool1_01	O	24	Blank	.	.
Pool1_01	P	1	Blank	.	.
Pool1_01	P	2	Blank	.	.
Pool1_01	P	3	Blank	.	.
Pool1_01	P	4	Blank	.	.
Pool1_01	P	5	Blank	.	.
Pool1_01	P	6	Blank	.	.
Pool1_01	P	7	Blank	.	.
Pool1_01	P	8	Blank	.	.
Pool1_01	P	9	Blank	.	.
Pool1_01	P	10	Blank	.	.
Pool1_01	P	11	Blank	.	.
Pool1_01	P	12	Blank	.	.
Pool1_01	P	13	Blank	.	.
Pool1_01	P	14	Blank	.	.
Pool1_01	P	15	Blank	.	.
Pool1_01	P	16	Blank	.	.
Pool1_01	P	17	Blank	.	.
Pool1_01	P	18	Blank	.	.
Pool1_01	P	19	Blank	.	.
Pool1_01	P	20	Blank	.	.
Pool1_01	P	21	Blank	.	.
Pool1_01	P	22	Blank	.	.
Pool1_01	P	23	Blank	.	.
Pool1_01	P	24	Blank	.	.
Pool2_01	A	1	AMPL1480238_1	AAGAGGGATAAAGCATGTCATTATAGTCC	CAATATCCTTATTCTCCAACCAGCCTAATT
Pool2_01	A	2	AMPL1480238_2	.	CTATATCCTTATTCTCCAACCAGCCTAATT
Pool2_01	A	3	AMPL1480238_3	CAGAGGAATAAAGCATGTCATTATAGTCC	.
Pool2_01	A	4	AMPL1480238_5	CAGAGGGATAAAACATGTCATTATAGTCC	.
Pool2_01	A	5	AMPL1480238_7	CAGAGGGATAAAGCACGTCATTATAGTCC	.
Pool2_01	A	6	AMPL1480238_9	CAGAGGGATAAAGCATGTCATTATAGTCC	.
Pool2_01	A	7	AMPL1480240_1	GGGGGCACTCATCTTGGATATCAAA	AAAGTAGGATCTACCAAAATTTAACCCTC
Pool2_01	A	8	AMPL1480240_2	.	AAAGTAGGATCTACCGAAATTTAACCCTC
Pool2_01	A	9	AMPL1480240_3	GGTAGCACTCATCTTGGATATCAAA	.
Pool2_01	A	10	AMPL1480240_5	GGTGGCACTCATCTTGGACATCAAA	.
Pool2_01	A	11	AMPL1480240_7	GGTGGCACTCATCTTGGAGATCAAA	.
Pool2_01	A	12	AMPL1480240_9	GGTGGCACTCATCTTGGATATCAAA	.
Pool2_01	A	13	AMPL1480240_11	GGTGGCACTTATCTTGGATATCAAA	.
Pool2_01	A	14	AMPL1480242_1	GTCCGAAAACCAAGGAGGAGACAAATA	GTTGGACCTGGGTCCTAAGTTTTT
Pool2_01	A	15	AMPL1480242_2	GTCCGAAAACCAAGGAGGGGACAGATA	.
Pool2_01	A	16	AMPL1480242_3	GTCCGAAAACCAGGGAGGAGACAAATA	.
Pool2_01	A	17	AMPL1480242_4	GTCCGAGAACCAAGGAGGAGACAAATA	.
Pool2_01	A	18	AMPL1480244_1	GAGATCTCTCAGGATCTCGATGA	CTCTGTCTGGTTTAAGGCCGAAA
Pool2_01	A	19	AMPL1480244_2	GAGGTCTCCCAGGATCTCGATGA	.
Pool2_01	A	20	AMPL1480244_3	GAGGTCTCTCAGGATCTCGATGA	.
Pool2_01	A	21	AMPL1480246_1	CCAAATGTGTCTGCGGAGAATG	CAAAACCAGGTATAGCTATCATAATGCTTG
Pool2_01	A	22	AMPL1480246_2	.	CAAAACCAGGTATAGCTATCATGATGCTTG
Pool2_01	A	23	AMPL1480246_3	CCAAGTGTGTCTGCGGAGAATG	.
Pool2_01	A	24	AMPL1480248_1	GGCAATCGGAAGGACAGTGGTAT	GACTTAAGCTCTTGTGTCCTAAGTTTTT
Pool2_01	B	1	AMPL1480248_2	.	GACTTAGGCTCTTGTGTCCTAAGTTTTT
Pool2_01	B	2	AMPL1480248_3	.	GGATTAGGCTCTTGTGTCCTAAGTTTTT
Pool2_01	B	3	AMPL1480248_4	GGTAATCGGAAGGACAGTGGTAT	.
Pool2_01	B	4	AMPL1480248_7	GGTAATCGGAAGGACAGTGGTGT	.
Pool2_01	B	5	AMPL1480248_10	GGTAATCGGAAGGACGGTGGTAT	.
Pool2_01	B	6	AMPL1480250_1	GAACATTCGGATCGCTGCCTTTAG	CTAGAGCGGAATTCAAACATCC
Pool2_01	B	7	AMPL1480250_2	.	CTGGAGCGAAATTCAAACATCC
Pool2_01	B	8	AMPL1480250_3	.	CTGGAGCGGAATTCAAACATCC
Pool2_01	B	9	AMPL1480250_4	.	CTGGAGCGGAATTCGAACATCC
Pool2_01	B	10	AMPL1480250_5	.	TTGGAGCGGAATTCAAACATCC
Pool2_01	B	11	AMPL1480250_6	GAACATTTAGATCGCTGCCTTTAG	.
Pool2_01	B	12	AMPL1480250_11	GAACATTTGGATCGCTGCCTTTAG	.
Pool2_01	B	13	AMPL1480252_1	AAGATGAGCAAGGCTCTGAATGC	CACGAACGAGCAGCTTAGAAAACTATA
Pool2_01	B	14	AMPL1480252_2	.	CACGAACGAGCAGTTTAGAAACCTATA
Pool2_01	B	15	AMPL1480252_3	AAGATGAGCAAGGCTTTGAATGC	.
Pool2_01	B	16	AMPL1480254_1	TAATCAAAACTTAGGATCCAGGACGTA	CTGAACCTGTTCATGATGTAGTGGA
Pool2_01	B	17	AMPL1480254_2	.	CTGATCCTGTTCATGATGTAGTGGA
Pool2_01	B	18	AMPL1480254_3	.	CTGATCCTGTTCATGGTGTAGTGGA
Pool2_01	B	19	AMPL1480254_4	.	CTGGTCCTGTTCATGATGTAGTGGA
Pool2_01	B	20	AMPL1480254_5	TAATCAAAACTTAGGGTCCAGGACATA	.
Pool2_01	B	21	AMPL1480254_9	TAATCAAAACTTAGGGTCCAGGACGTA	.
Pool2_01	B	22	AMPL1480256_1	GTCTCTTTCTTTGTTCTAAGGCTCAAA	TGTAAAGCTATCCCTGCAGTGATTTG
Pool2_01	B	23	AMPL1480256_2	GTCTCTTTCTTTGTTCTAAGGCTCAGA	.
Pool2_01	B	24	AMPL1480258_1	GCCCGAGTTTACGTGACCCTAT	GAATACACAGGATGACTCATCAAAATTAGA
Pool2_01	C	1	AMPL1480258_2	.	GAATACACAGGATGACTCATCAAAGTTAGA
Pool2_01	C	2	AMPL1480258_3	.	GAATACACAGGGTGACTCATCAAAATTAGA
Pool2_01	C	3	AMPL1480258_4	.	GATTACACAGGGTGACTCATCAAAATTAGA
Pool2_01	C	4	AMPL1480258_5	GCCCGAGTTTACGTGATCCGAT	.
Pool2_01	C	5	AMPL1480258_9	GCCCGAGTTTACGTGATCCTAT	.
Pool2_01	C	6	AMPL1480258_13	GCCCTAGTTTACGTGATCCTAT	.
Pool2_01	C	7	AMPL1480258_17	GGCCGAGTTTACGTGATCCTAT	.
Pool2_01	C	8	AMPL1480260_1	AGCACAATTATCAATCAGAGTCCTGA	GAGTGTCTGTTGGTAGCGTCTT
Pool2_01	C	9	AMPL1480260_2	GGCACAATTATCAATCAGAGTCCTGA	.
Pool2_01	C	10	AMPL1480262_1	AAGACAAGGTGAGTGCCTTCTA	GGATTGAAGAAGTTTGTCTTTTGAAGGATA
Pool2_01	C	11	AMPL1480262_2	AGGACAAGGTGAGTGCCTTCTA	.
Pool2_01	C	12	AMPL1480262_3	AGGACAAGGTGGGTGCCTTCTA	.
Pool2_01	C	13	AMPL1480264_1	CCCTATCAGTATCATTGTCCATGTCTT	CAAATATTCCCAGCGTCACCACTA
Pool2_01	C	14	AMPL1480264_2	.	CAAATATTCCCAGCGTCACCTCTA
Pool2_01	C	15	AMPL1480264_3	.	CAAATATTCCTAGCGTCACCACTA
Pool2_01	C	16	AMPL1480266_1	GGCGGTTGACATTACCTCTAGA	CCGGGATATATCATATGTTGCTATGACAT
Pool2_01	C	17	AMPL1480268_1	GATTCTCATGTAACCGTTCAAAACCTTGAC	CTCCCAATTTCGATACAGTTAATGATCATC
Pool2_01	C	18	AMPL1480268_2	.	CTCCCAATTTCGATACAGTTGATGATCATC
Pool2_01	C	19	AMPL1480268_3	.	CTCCCGATTTCGATGCAGTTAATGATCATC
Pool2_01	C	20	AMPL1480268_4	.	CTTCCAATTTCGATACAGTTAATGATCATC
Pool2_01	C	21	AMPL1480268_5	.	CTTCCAATTTCGATACAGTTGATGATCATC
Pool2_01	C	22	AMPL1480268_6	.	TTCCCAATTTCGATACAGTTAATGATCATC
Pool2_01	C	23	AMPL1480268_7	GATTCTCATGTAATCGTTCAAAACCTTGAC	.
Pool2_01	C	24	AMPL1480268_13	GATTCTCATGTAATCGTTCAAAACCTTGAT	.
Pool2_01	D	1	AMPL1480270_1	GCCAAAATTGATGAAGCAGGCATAA	CGGGAAAAATCCGTCAATTAGATCC
Pool2_01	D	2	AMPL1480272_1	TTCGGCCACCCAAGGTTAGAAG	GCTGCCAAAGCCTTATCTTTCAAATAC
Pool2_01	D	3	AMPL1480274_1	ACTAATGGTCTCATATCGCCAATTCAG	ACTAATAGTCTCATATCGCCAATTCAG
Pool2_01	D	4	AMPL1480274_2	.	ACTAATGGTCTCATATCGCCAATTTAG
Pool2_01	D	5	AMPL1480274_3	.	ACTAATGGTCTCGTATCGCCAATTCAG
Pool2_01	D	6	AMPL1480274_4	.	ACTGATGGTCTCATAACGCCAATTCAG
Pool2_01	D	7	AMPL1480274_5	.	GCTAATGGTCTCATATCGCCAATTCAG
Pool2_01	D	8	AMPL1480274_6	ATGCGAGCCTGTCAAGTCATAG	.
Pool2_01	D	9	AMPL1480274_11	ATGCGAGCCTGTCAGGTCATAG	.
Pool2_01	D	10	AMPL1480274_16	ATGCGAGCTTGTCAAGTCATAG	.
Pool2_01	D	11	AMPL1480276_1	ACATGAAAGCGGTGTCAGAATTGC	TCAAACCCTTTCTCAATGGCCTTTG
Pool2_01	D	12	AMPL1480276_2	.	TCAAACCCTTTCTCAATGGCTTTTG
Pool2_01	D	13	AMPL1480276_3	ACATGAAAGCGGTGTTAGAATTGC	.
Pool2_01	D	14	AMPL1480278_1	ATCAGGCCTTCTCGGAGTAGAGAT	CCTCCTCTCTTCATGCTTGCTCTTAT
Pool2_01	D	15	AMPL1480278_2	.	CCTCCTCTTTTCATGCTTGCTCTGAT
Pool2_01	D	16	AMPL1480278_3	.	CCTCCTCTTTTCATGCTTGCTCTTAT
Pool2_01	D	17	AMPL1480278_4	.	CCTCCTCTTTTCATGCTTGTTCTTAT
Pool2_01	D	18	AMPL1480278_5	ATCAGGCCTTCTTGGAGTAGAGAT	.
Pool2_01	D	19	AMPL1480278_9	ATCAGGCCTTCTTGGAGTGGAGAT	.
Pool2_01	D	20	AMPL1480280_1	GCGCATCAGGATCTCATAACTA	AGGTCCCCGAGTATTTGACTTGAGTA
Pool2_01	D	21	AMPL1480280_2	.	AGGTCCCTGAGTATTTGACTTGAGTA
Pool2_01	D	22	AMPL1480280_3	GCGCATCAGGCTCTCATAACTA	.
Pool2_01	D	23	AMPL1480280_5	GCTCATCAGGCTCTCATAACTA	.
Pool2_01	D	24	AMPL1480280_7	GTGCATCAGGCTCTCATAACTA	.
Pool2_01	E	1	AMPL1480282_1	GGACTTAGAAAGGTCGTTATACCAA	CAGAAGGCCGGTGATAATGAATTTCAAA
Pool2_01	E	2	AMPL1480282_2	.	CAGAAGGTCGGTGATAATGAATTTCAAA
Pool2_01	E	3	AMPL1480282_3	.	CAGAAGGTCGGTGATAATGGATTTCAAA
Pool2_01	E	4	AMPL1480282_4	.	CAGAGGGTCGGTGATAATGAATTTCAAA
Pool2_01	E	5	AMPL1480282_5	.	CCGAAGGTCGGTGATAATGAATTTCAAA
Pool2_01	E	6	AMPL1480282_6	GGGCTCAGAAAGGTCGTTATACCAA	.
Pool2_01	E	7	AMPL1480282_11	GGGTTCAGAAAGGTCGTTATACCAA	.
Pool2_01	E	8	AMPL1480284_1	AATTCTCATTCATTTTACGCGAAAGTGA	CCTTAGAGATAGGACTTCTCCTTAGAG
Pool2_01	E	9	AMPL1480284_2	.	GACCTTAGAGATAGGACTTTTCCCTAGAG
Pool2_01	E	10	AMPL1480284_3	.	GACCTTAGAGATAGGACTTTTCCTTAGAG
Pool2_01	E	11	AMPL1480284_4	.	GGCCTTAGAGATAGGACTTTTCCTTTGAG
Pool2_01	E	12	AMPL1480284_5	ATTTCTCATTCATTTTACGCGAAAGTGA	.
Pool2_01	E	13	AMPL1480284_9	ATTTCTCATTCATTTTATGCGAAAGTGA	.
Pool2_01	E	14	AMPL1480284_13	ATTTCTCATTCATTTTATGTGAAAGTGA	.
Pool2_01	E	15	AMPL1480284_17	ATTTCTCATTCATTTTGTGCGAAAGGGA	.
Pool2_01	E	16	AMPL1480284_21	ATTTCTCATTCATTTTGTGCGAAAGTGA	.
Pool2_01	E	17	AMPL1480286_1	CAGGTGCAATGCTGACAGTATATAAAGA	ACTGACCCTACCTTCCCCAATATCAAAG
Pool2_01	E	18	AMPL1480286_2	.	ACTGACCCTACCTTCCCTAATATCAAAG
Pool2_01	E	19	AMPL1480286_3	CAGGTGCAATGCTGACAGTGTATAAAGA	.
Pool2_01	E	20	AMPL1480286_5	CAGGTGCAATGTTGACAGTATATAAAGA	.
Pool2_01	E	21	AMPL1480288_1	TCATCAAAACAGACAGCATGTGT	GGTAATTTCACATAAGTCTCCCGAGTAAA
Pool2_01	E	22	AMPL1480288_2	.	GGTAATTTCGCATAAATCTCCCGAGTAAA
Pool2_01	E	23	AMPL1480288_3	.	GGTAATTTCGTATAAGTCGCCCGAGTAAA
Pool2_01	E	24	AMPL1480288_4	.	GGTAATTTCGTATAAGTCTCCCGAGTAAA
Pool2_01	F	1	AMPL1480288_5	TCATCAAAGCAGACAGCATGTGT	.
Pool2_01	F	2	AMPL1480288_9	TCATCAAAGCAGACATCATGTGT	.
Pool2_01	F	3	AMPL1480288_13	TCATCAAAGCAGGCAGCATGTGT	.
Pool2_01	F	4	Blank	.	.
Pool2_01	F	5	Blank	.	.
Pool2_01	F	6	Blank	.	.
Pool2_01	F	7	Blank	.	.
Pool2_01	F	8	Blank	.	.
Pool2_01	F	9	Blank	.	.
Pool2_01	F	10	Blank	.	.
Pool2_01	F	11	Blank	.	.
Pool2_01	F	12	Blank	.	.
Pool2_01	F	13	Blank	.	.
Pool2_01	F	14	Blank	.	.
Pool2_01	F	15	Blank	.	.
Pool2_01	F	16	Blank	.	.
Pool2_01	F	17	Blank	.	.
Pool2_01	F	18	Blank	.	.
Pool2_01	F	19	Blank	.	.
Pool2_01	F	20	Blank	.	.
Pool2_01	F	21	Blank	.	.
Pool2_01	F	22	Blank	.	.
Pool2_01	F	23	Blank	.	.
Pool2_01	F	24	Blank	.	.
Pool2_01	G	1	Blank	.	.
Pool2_01	G	2	Blank	.	.
Pool2_01	G	3	Blank	.	.
Pool2_01	G	4	Blank	.	.
Pool2_01	G	5	Blank	.	.
Pool2_01	G	6	Blank	.	.
Pool2_01	G	7	Blank	.	.
Pool2_01	G	8	Blank	.	.
Pool2_01	G	9	Blank	.	.
Pool2_01	G	10	Blank	.	.
Pool2_01	G	11	Blank	.	.
Pool2_01	G	12	Blank	.	.
Pool2_01	G	13	Blank	.	.
Pool2_01	G	14	Blank	.	.
Pool2_01	G	15	Blank	.	.
Pool2_01	G	16	Blank	.	.
Pool2_01	G	17	Blank	.	.
Pool2_01	G	18	Blank	.	.
Pool2_01	G	19	Blank	.	.
Pool2_01	G	20	Blank	.	.
Pool2_01	G	21	Blank	.	.
Pool2_01	G	22	Blank	.	.
Pool2_01	G	23	Blank	.	.
Pool2_01	G	24	Blank	.	.
Pool2_01	H	1	Blank	.	.
Pool2_01	H	2	Blank	.	.
Pool2_01	H	3	Blank	.	.
Pool2_01	H	4	Blank	.	.
Pool2_01	H	5	Blank	.	.
Pool2_01	H	6	Blank	.	.
Pool2_01	H	7	Blank	.	.
Pool2_01	H	8	Blank	.	.
Pool2_01	H	9	Blank	.	.
Pool2_01	H	10	Blank	.	.
Pool2_01	H	11	Blank	.	.
Pool2_01	H	12	Blank	.	.
Pool2_01	H	13	Blank	.	.
Pool2_01	H	14	Blank	.	.
Pool2_01	H	15	Blank	.	.
Pool2_01	H	16	Blank	.	.
Pool2_01	H	17	Blank	.	.
Pool2_01	H	18	Blank	.	.
Pool2_01	H	19	Blank	.	.
Pool2_01	H	20	Blank	.	.
Pool2_01	H	21	Blank	.	.
Pool2_01	H	22	Blank	.	.
Pool2_01	H	23	Blank	.	.
Pool2_01	H	24	Blank	.	.
Pool2_01	I	1	Blank	.	.
Pool2_01	I	2	Blank	.	.
Pool2_01	I	3	Blank	.	.
Pool2_01	I	4	Blank	.	.
Pool2_01	I	5	Blank	.	.
Pool2_01	I	6	Blank	.	.
Pool2_01	I	7	Blank	.	.
Pool2_01	I	8	Blank	.	.
Pool2_01	I	9	Blank	.	.
Pool2_01	I	10	Blank	.	.
Pool2_01	I	11	Blank	.	.
Pool2_01	I	12	Blank	.	.
Pool2_01	I	13	Blank	.	.
Pool2_01	I	14	Blank	.	.
Pool2_01	I	15	Blank	.	.
Pool2_01	I	16	Blank	.	.
Pool2_01	I	17	Blank	.	.
Pool2_01	I	18	Blank	.	.
Pool2_01	I	19	Blank	.	.
Pool2_01	I	20	Blank	.	.
Pool2_01	I	21	Blank	.	.
Pool2_01	I	22	Blank	.	.
Pool2_01	I	23	Blank	.	.
Pool2_01	I	24	Blank	.	.
Pool2_01	J	1	Blank	.	.
Pool2_01	J	2	Blank	.	.
Pool2_01	J	3	Blank	.	.
Pool2_01	J	4	Blank	.	.
Pool2_01	J	5	Blank	.	.
Pool2_01	J	6	Blank	.	.
Pool2_01	J	7	Blank	.	.
Pool2_01	J	8	Blank	.	.
Pool2_01	J	9	Blank	.	.
Pool2_01	J	10	Blank	.	.
Pool2_01	J	11	Blank	.	.
Pool2_01	J	12	Blank	.	.
Pool2_01	J	13	Blank	.	.
Pool2_01	J	14	Blank	.	.
Pool2_01	J	15	Blank	.	.
Pool2_01	J	16	Blank	.	.
Pool2_01	J	17	Blank	.	.
Pool2_01	J	18	Blank	.	.
Pool2_01	J	19	Blank	.	.
Pool2_01	J	20	Blank	.	.
Pool2_01	J	21	Blank	.	.
Pool2_01	J	22	Blank	.	.
Pool2_01	J	23	Blank	.	.
Pool2_01	J	24	Blank	.	.
Pool2_01	K	1	Blank	.	.
Pool2_01	K	2	Blank	.	.
Pool2_01	K	3	Blank	.	.
Pool2_01	K	4	Blank	.	.
Pool2_01	K	5	Blank	.	.
Pool2_01	K	6	Blank	.	.
Pool2_01	K	7	Blank	.	.
Pool2_01	K	8	Blank	.	.
Pool2_01	K	9	Blank	.	.
Pool2_01	K	10	Blank	.	.
Pool2_01	K	11	Blank	.	.
Pool2_01	K	12	Blank	.	.
Pool2_01	K	13	Blank	.	.
Pool2_01	K	14	Blank	.	.
Pool2_01	K	15	Blank	.	.
Pool2_01	K	16	Blank	.	.
Pool2_01	K	17	Blank	.	.
Pool2_01	K	18	Blank	.	.
Pool2_01	K	19	Blank	.	.
Pool2_01	K	20	Blank	.	.
Pool2_01	K	21	Blank	.	.
Pool2_01	K	22	Blank	.	.
Pool2_01	K	23	Blank	.	.
Pool2_01	K	24	Blank	.	.
Pool2_01	L	1	Blank	.	.
Pool2_01	L	2	Blank	.	.
Pool2_01	L	3	Blank	.	.
Pool2_01	L	4	Blank	.	.
Pool2_01	L	5	Blank	.	.
Pool2_01	L	6	Blank	.	.
Pool2_01	L	7	Blank	.	.
Pool2_01	L	8	Blank	.	.
Pool2_01	L	9	Blank	.	.
Pool2_01	L	10	Blank	.	.
Pool2_01	L	11	Blank	.	.
Pool2_01	L	12	Blank	.	.
Pool2_01	L	13	Blank	.	.
Pool2_01	L	14	Blank	.	.
Pool2_01	L	15	Blank	.	.
Pool2_01	L	16	Blank	.	.
Pool2_01	L	17	Blank	.	.
Pool2_01	L	18	Blank	.	.
Pool2_01	L	19	Blank	.	.
Pool2_01	L	20	Blank	.	.
Pool2_01	L	21	Blank	.	.
Pool2_01	L	22	Blank	.	.
Pool2_01	L	23	Blank	.	.
Pool2_01	L	24	Blank	.	.
Pool2_01	M	1	Blank	.	.
Pool2_01	M	2	Blank	.	.
Pool2_01	M	3	Blank	.	.
Pool2_01	M	4	Blank	.	.
Pool2_01	M	5	Blank	.	.
Pool2_01	M	6	Blank	.	.
Pool2_01	M	7	Blank	.	.
Pool2_01	M	8	Blank	.	.
Pool2_01	M	9	Blank	.	.
Pool2_01	M	10	Blank	.	.
Pool2_01	M	11	Blank	.	.
Pool2_01	M	12	Blank	.	.
Pool2_01	M	13	Blank	.	.
Pool2_01	M	14	Blank	.	.
Pool2_01	M	15	Blank	.	.
Pool2_01	M	16	Blank	.	.
Pool2_01	M	17	Blank	.	.
Pool2_01	M	18	Blank	.	.
Pool2_01	M	19	Blank	.	.
Pool2_01	M	20	Blank	.	.
Pool2_01	M	21	Blank	.	.
Pool2_01	M	22	Blank	.	.
Pool2_01	M	23	Blank	.	.
Pool2_01	M	24	Blank	.	.
Pool2_01	N	1	Blank	.	.
Pool2_01	N	2	Blank	.	.
Pool2_01	N	3	Blank	.	.
Pool2_01	N	4	Blank	.	.
Pool2_01	N	5	Blank	.	.
Pool2_01	N	6	Blank	.	.
Pool2_01	N	7	Blank	.	.
Pool2_01	N	8	Blank	.	.
Pool2_01	N	9	Blank	.	.
Pool2_01	N	10	Blank	.	.
Pool2_01	N	11	Blank	.	.
Pool2_01	N	12	Blank	.	.
Pool2_01	N	13	Blank	.	.
Pool2_01	N	14	Blank	.	.
Pool2_01	N	15	Blank	.	.
Pool2_01	N	16	Blank	.	.
Pool2_01	N	17	Blank	.	.
Pool2_01	N	18	Blank	.	.
Pool2_01	N	19	Blank	.	.
Pool2_01	N	20	Blank	.	.
Pool2_01	N	21	Blank	.	.
Pool2_01	N	22	Blank	.	.
Pool2_01	N	23	Blank	.	.
Pool2_01	N	24	Blank	.	.
Pool2_01	O	1	Blank	.	.
Pool2_01	O	2	Blank	.	.
Pool2_01	O	3	Blank	.	.
Pool2_01	O	4	Blank	.	.
Pool2_01	O	5	Blank	.	.
Pool2_01	O	6	Blank	.	.
Pool2_01	O	7	Blank	.	.
Pool2_01	O	8	Blank	.	.
Pool2_01	O	9	Blank	.	.
Pool2_01	O	10	Blank	.	.
Pool2_01	O	11	Blank	.	.
Pool2_01	O	12	Blank	.	.
Pool2_01	O	13	Blank	.	.
Pool2_01	O	14	Blank	.	.
Pool2_01	O	15	Blank	.	.
Pool2_01	O	16	Blank	.	.
Pool2_01	O	17	Blank	.	.
Pool2_01	O	18	Blank	.	.
Pool2_01	O	19	Blank	.	.
Pool2_01	O	20	Blank	.	.
Pool2_01	O	21	Blank	.	.
Pool2_01	O	22	Blank	.	.
Pool2_01	O	23	Blank	.	.
Pool2_01	O	24	Blank	.	.
Pool2_01	P	1	Blank	.	.
Pool2_01	P	2	Blank	.	.
Pool2_01	P	3	Blank	.	.
Pool2_01	P	4	Blank	.	.
Pool2_01	P	5	Blank	.	.
Pool2_01	P	6	Blank	.	.
Pool2_01	P	7	Blank	.	.
Pool2_01	P	8	Blank	.	.
Pool2_01	P	9	Blank	.	.
Pool2_01	P	10	Blank	.	.
Pool2_01	P	11	Blank	.	.
Pool2_01	P	12	Blank	.	.
Pool2_01	P	13	Blank	.	.
Pool2_01	P	14	Blank	.	.
Pool2_01	P	15	Blank	.	.
Pool2_01	P	16	Blank	.	.
Pool2_01	P	17	Blank	.	.
Pool2_01	P	18	Blank	.	.
Pool2_01	P	19	Blank	.	.
Pool2_01	P	20	Blank	.	.
Pool2_01	P	21	Blank	.	.
Pool2_01	P	22	Blank	.	.
Pool2_01	P	23	Blank	.	.
Pool2_01	P	24	Blank	.	.
